# Supplementary material for: Genetic, hormonal, and transcriptomic analyses highlight the crucial role of phytohormones in first branch angle regulation in pepper
Source: BMC Plant Biol. 2025 Nov 3;25:1492. doi: 10.1186/s12870-025-07499-2 (PMC12581409; doi:10.1186/s12870-025-07499-2)
Supplement: Supplementary file 1 — Supplementary Material 1: Table S1. Materials of pepper (Capsicum annuum) used in this study. [file 12870_2025_7499_MOESM1_ESM.xlsx]

## Sheet: Sheet1
Table S1 Primers used in qRT-PCR
Name	Primer sequence	Target gene
N9004-F1	TGTGTCCACTAAGCAACCAGCC	LJ_newGene_9004
N9004-R1	TGCTTTCCGGTTCTGTTCTCAT
2.070-F1	GAAGGACGTTGCGCTGTGTTGC	Capann_59Chr02g022070
2.070-R1	GCCAACTTGTGGGATGAAGGGAGT
12.110-F2	CCCTTGCAGTCCCTCCTTCTCT	Capann_59Chr12g012110
12.110-R2	GGCCTCTGGGATGTTGGTGCTT
9.450-F1	ACCAAACGGGCGAAACTTCCCA	Capann_59Chr09g013450
9.450-R1	TGGTGTAATCCCTGTCGACCATCT
11.550-F1	ACTGGAGAGGACTGCAACCTG	Capann_59Chr11g025550
11.550-R1	CGCCTTTAGATGACGAAACCCC
12.870-F1	TCAGAAGGTTCAGGCAACCAAA	Capann_59Chr12g024870
12.870-R1	TGCCATGGAACCGCTGTATT
F6.620-qF1	TGGCTTGGGTCAAAACCGCA	Capann_59Chr06g000620
F6.620-qR1	CAGCAAGGCAGCCAGTGAGA
F7.780-qF1	AAACCATGATATTGGACCAAATGGC	Capann_59Chr07g026780
F7.780-qR1	TCCCTCCGCCAACATTTCAAGA
F6.880-qF1	GCACGGGGTTCATCGAGAGG	Capann_59Chr06g019880
F6.880-qR1	GTACGAAGCTCGGGAAAGCAGT
584.27-qF2	CCCAATGGCACTCTCTCTTCTGC	CA.PGAv.1.6.scaffold584.27 (Capann_59Chr07g001410)
584.27-qR2	TCTGAGGCTCATGGTCTTGTCC
697.8-qF3	TCGACGGGAACTTCAGTGCT	CA.PGAv.1.6.scaffold1697.8 (Capann_59Chr04g009940)
697.8-qR3	CAACCACCGATGGCGGACTG
