# Supplementary material for: Genetic, hormonal, and transcriptomic analyses highlight the crucial role of phytohormones in first branch angle regulation in pepper
Source: BMC Plant Biol. 2025 Nov 3;25:1492. doi: 10.1186/s12870-025-07499-2 (PMC12581409; doi:10.1186/s12870-025-07499-2)
Supplement: Supplementary file 2 — Supplementary Material 2: Table S2. Primers used in qRT-PCR. [file 12870_2025_7499_MOESM2_ESM.xlsx]

## Sheet: Sheet1
Table S1 Materials of pepper (Capsicum annuum) used in this study
Sample No.	Sample Name	Location	Deposition number	Source Type
1	A008\KAI JIANG XIAN QI XING JIAO	China, Sichuan	V06C0066	Medium-Term Germplasm Bank of the National Vegetable Germplasm Resources Center of China
2	A010\DENG LONG JIAO	China, Sichuan	V06C0125	Medium-Term Germplasm Bank of the National Vegetable Germplasm Resources Center of China
3	A011\TONG AN XIAO MI JIAO	China, Fujian	V06C0163	Medium-Term Germplasm Bank of the National Vegetable Germplasm Resources Center of China
4	A012\WU PING TIAN JIAO	China, Fujian	V06C0168	Medium-Term Germplasm Bank of the National Vegetable Germplasm Resources Center of China
5	A013\ZHANG PING DENG LONG JIAO	China, Fujian	V06C0177	Medium-Term Germplasm Bank of the National Vegetable Germplasm Resources Center of China
6	A018\LA JIAO	China, Hebei	V06C0295	Medium-Term Germplasm Bank of the National Vegetable Germplasm Resources Center of China
7	A026\YANG JIAO LA JIAO	China, Hebei	V06C0335	Medium-Term Germplasm Bank of the National Vegetable Germplasm Resources Center of China
8	A031\CHAO TIAN JIAO	China, Hebei	V06C0368	Medium-Term Germplasm Bank of the National Vegetable Germplasm Resources Center of China
9	A035\SI FANG TOU	China, Heilongjiang	V06C0437	Medium-Term Germplasm Bank of the National Vegetable Germplasm Resources Center of China
10	A038\BAO JIA LI YA	China, Heilongjiang	V06C0461	Medium-Term Germplasm Bank of the National Vegetable Germplasm Resources Center of China
11	A039\CHANG QING ER HAO	China, Heilongjiang	V06C0476	Medium-Term Germplasm Bank of the National Vegetable Germplasm Resources Center of China
12	A041\GUANG JIAO	China, Hubei	V06C0496	Medium-Term Germplasm Bank of the National Vegetable Germplasm Resources Center of China
13	A042\ZAO PA CHI	China, Hunan	V06C0500	Medium-Term Germplasm Bank of the National Vegetable Germplasm Resources Center of China
14	A047\HOU ROU NIU JIAO JIAO	China, Hunan	V06C0565	Medium-Term Germplasm Bank of the National Vegetable Germplasm Resources Center of China
15	A052\XIANG SHUI XIAO LA JIAO	China, Jilin	V06C0606	Medium-Term Germplasm Bank of the National Vegetable Germplasm Resources Center of China
16	A054\JI JIAO YI HAO	China, Jilin	V06C0627	Medium-Term Germplasm Bank of the National Vegetable Germplasm Resources Center of China
17	A056\YAN BIAN SAN DAO JIN	China, Jilin	V06C0640	Medium-Term Germplasm Bank of the National Vegetable Germplasm Resources Center of China
18	A060\YANG JIAO JIAO	China, Jiangsu	V06C0664	Medium-Term Germplasm Bank of the National Vegetable Germplasm Resources Center of China
19	A063\CHAO TIAN JIAO	China, Jiangsu	V06C0685	Medium-Term Germplasm Bank of the National Vegetable Germplasm Resources Center of China
20	A066\YANG JIAO JIAO	China, Liaoning	V06C0723	Medium-Term Germplasm Bank of the National Vegetable Germplasm Resources Center of China
21	A068\PA CHI JIAO	China, Jiangxi	V06C0769	Medium-Term Germplasm Bank of the National Vegetable Germplasm Resources Center of China
22	A070\WU PI LA JIAO	China, Jiangxi	V06C0777	Medium-Term Germplasm Bank of the National Vegetable Germplasm Resources Center of China
23	A084\SHI ZI JIAO	China, Tianjin	V06C0972	Medium-Term Germplasm Bank of the National Vegetable Germplasm Resources Center of China
24	A086\YAN QI JIAN JIAN JIAO	China, Xinjiang	V06C0996	Medium-Term Germplasm Bank of the National Vegetable Germplasm Resources Center of China
25	A087\BAI XI DENG LONG JIAO	China, Zhejiang	V06C1043	Medium-Term Germplasm Bank of the National Vegetable Germplasm Resources Center of China
26	A088\HU ZHOU BAI DENG LONG JIAO	China, Zhejiang	V06C1045	Medium-Term Germplasm Bank of the National Vegetable Germplasm Resources Center of China
27	A089\LA JIAO	China, Jiangxi	V06C1058	Medium-Term Germplasm Bank of the National Vegetable Germplasm Resources Center of China
28	A093\JIANG LE NIU KOU JIAO	China, Fujian	V06C1082	Medium-Term Germplasm Bank of the National Vegetable Germplasm Resources Center of China
29	A100\HE FEI SI YE JIAO	China, Anhui	V06C0007	Medium-Term Germplasm Bank of the National Vegetable Germplasm Resources Center of China
30	A103\ER FU TOU CAI JIAO	China, Sichuan	V06C0039	Medium-Term Germplasm Bank of the National Vegetable Germplasm Resources Center of China
31	A108\BEI JING XIAO AI YANG	China, Heilongjiang	V06C0457	Medium-Term Germplasm Bank of the National Vegetable Germplasm Resources Center of China
32	A116\JI NONG FANG JIAO	China, Jilin	V06C0623	Medium-Term Germplasm Bank of the National Vegetable Germplasm Resources Center of China
33	A119\AI SHU ZAO	China, Liaoning	V06C0738	Medium-Term Germplasm Bank of the National Vegetable Germplasm Resources Center of China
34	A120\KOU DAI JIAO	China, Liaoning	V06C0751	Medium-Term Germplasm Bank of the National Vegetable Germplasm Resources Center of China
35	A123\C. Praetermissum	U.S.A.	V06C0982	Medium-Term Germplasm Bank of the National Vegetable Germplasm Resources Center of China
36	A124\SHUANG PI NIU JIAO JIAO	China, Taiwan	V06C1084	Medium-Term Germplasm Bank of the National Vegetable Germplasm Resources Center of China
37	A126\TIAN JIAO 1 HAO	China, Gansu	V06C1088	Medium-Term Germplasm Bank of the National Vegetable Germplasm Resources Center of China
38	A128\WU SE JIAO	China, Guizhou	V06C1164	Medium-Term Germplasm Bank of the National Vegetable Germplasm Resources Center of China
39	A129\LAO LAI HUANG	China, Hebei	V06C1187	Medium-Term Germplasm Bank of the National Vegetable Germplasm Resources Center of China
40	A131\TE DA NIU JIAO JIAO	China, Heilongjiang	V06C1223	Medium-Term Germplasm Bank of the National Vegetable Germplasm Resources Center of China
41	A133\MSU181	U.S.A.	V06C1644	Medium-Term Germplasm Bank of the National Vegetable Germplasm Resources Center of China
42	A136\YIN NI XIAO JIAN JIAO	Indonesia	V06C1686	Medium-Term Germplasm Bank of the National Vegetable Germplasm Resources Center of China
43	A138\9104	Japan	V06C1706	Medium-Term Germplasm Bank of the National Vegetable Germplasm Resources Center of China
44	A139\YA SHU 924	Asian Vegetable Research and Development Centre	V06C1707	Medium-Term Germplasm Bank of the National Vegetable Germplasm Resources Center of China
45	A144\PBC115	Asian Vegetable Research and Development Centre	V06C1757	Medium-Term Germplasm Bank of the National Vegetable Germplasm Resources Center of China
46	A145\PBC375	Asian Vegetable Research and Development Centre	V06C1765	Medium-Term Germplasm Bank of the National Vegetable Germplasm Resources Center of China
47	A150\BAI KE ZHOU PI LA	China, Yunnan	V06C1801	Medium-Term Germplasm Bank of the National Vegetable Germplasm Resources Center of China
48	A152\Etkeze	Hungary	V06C1864	Medium-Term Germplasm Bank of the National Vegetable Germplasm Resources Center of China
49	A154\QI TOU JIAN LA JIAO	China, Xizang	V06C1882	Medium-Term Germplasm Bank of the National Vegetable Germplasm Resources Center of China
50	A156\Maor	Italy	V06C1898	Medium-Term Germplasm Bank of the National Vegetable Germplasm Resources Center of China
51	A161\JIN YU HUANG LA JIAO	China, Guangxi	V06C0211	Medium-Term Germplasm Bank of the National Vegetable Germplasm Resources Center of China
52	A162\XI SHUI XIAN JIAO	China, Guizhou	V06C0280	Medium-Term Germplasm Bank of the National Vegetable Germplasm Resources Center of China
53	A164\JI ZE YANG JIAO JIAO	China, Hebei	V06C0318	Medium-Term Germplasm Bank of the National Vegetable Germplasm Resources Center of China
54	A165\BA YAN	China, Heilongjiang	V06C0428	Medium-Term Germplasm Bank of the National Vegetable Germplasm Resources Center of China
55	A168\YAO ZUI XIAN JIAO	China, Hunan	V06C0559	Medium-Term Germplasm Bank of the National Vegetable Germplasm Resources Center of China
56	A171\MEI HUA JIAO	China, Liaoning	V06C0716	Medium-Term Germplasm Bank of the National Vegetable Germplasm Resources Center of China
57	A174\PING XIANG WANG JIAO	China, Jiangxi	V06C0774	Medium-Term Germplasm Bank of the National Vegetable Germplasm Resources Center of China
58	A176\WAN ZAI HONG JIAO	China, Jiangxi	V06C0778	Medium-Term Germplasm Bank of the National Vegetable Germplasm Resources Center of China
59	A177\YANG JIAO JIAO	China, Yunnan	V06C1019	Medium-Term Germplasm Bank of the National Vegetable Germplasm Resources Center of China
60	A180\QIU BEI MANG GUO LA	China, Yunnan	V06C1031	Medium-Term Germplasm Bank of the National Vegetable Germplasm Resources Center of China
61	A182\XIAN HAI JIAO	China, Sichuan	V06C1078	Medium-Term Germplasm Bank of the National Vegetable Germplasm Resources Center of China
62	A183\Furila	Netherlands	V06C1085	Medium-Term Germplasm Bank of the National Vegetable Germplasm Resources Center of China
63	A185\JIN YU HUANG LA JIAO	China, Guangxi	V06C1134	Medium-Term Germplasm Bank of the National Vegetable Germplasm Resources Center of China
64	A186\ZHEN FENG HEI LA JIAO-1	China, Guizhou	V06C1147	Medium-Term Germplasm Bank of the National Vegetable Germplasm Resources Center of China
65	A189\XUAN DA YANG JIAO	China, Hebei	V06C1194	Medium-Term Germplasm Bank of the National Vegetable Germplasm Resources Center of China
66	A193\PENG LA JIAO	Korea	V06C1588	Medium-Term Germplasm Bank of the National Vegetable Germplasm Resources Center of China
67	A196\Bang Shang	Thailand	V06C1704	Medium-Term Germplasm Bank of the National Vegetable Germplasm Resources Center of China
68	A197\FEI ZHOU JIAN JIAO	China, Jilin	V06C1719	Medium-Term Germplasm Bank of the National Vegetable Germplasm Resources Center of China
69	A198\SHANG HAI TIAN JIAO	China, Shanghai	V06C1720	Medium-Term Germplasm Bank of the National Vegetable Germplasm Resources Center of China
70	A199\CHAO XIAN HONG JIAN JIAO	China, Tianjin	V06C1728	Medium-Term Germplasm Bank of the National Vegetable Germplasm Resources Center of China
71	A200\PBC374	Asian Vegetable Research and Development Centre	V06C1760	Medium-Term Germplasm Bank of the National Vegetable Germplasm Resources Center of China
72	A202\QI XING JIAO	China, Yunnan	V06C1802	Medium-Term Germplasm Bank of the National Vegetable Germplasm Resources Center of China
73	A203\XIAO DENG LONG JIAO	China, Yunnan	V06C1805	Medium-Term Germplasm Bank of the National Vegetable Germplasm Resources Center of China
74	A204\Chee Feh	Thailand	V06C1825	Medium-Term Germplasm Bank of the National Vegetable Germplasm Resources Center of China
75	A205\QING BEI LA JIAO	Korea	V06C1841	Medium-Term Germplasm Bank of the National Vegetable Germplasm Resources Center of China
76	A208\ZUN YI CHAO TIAN JIAO	China, Guizhou	V06C1149	Medium-Term Germplasm Bank of the National Vegetable Germplasm Resources Center of China
77	A235\13-4	China, Jilin	V06C1593	Medium-Term Germplasm Bank of the National Vegetable Germplasm Resources Center of China
78	A237\BUKETAN	U.S.A.	V06C1600	Medium-Term Germplasm Bank of the National Vegetable Germplasm Resources Center of China
79	A249\CHANG YANG JIAO JIAO	Netherlands	V06C1749	Medium-Term Germplasm Bank of the National Vegetable Germplasm Resources Center of China
80	A250\ZI YE XIAO LA JIAO	Korea	V06C1751	Medium-Term Germplasm Bank of the National Vegetable Germplasm Resources Center of China
81	A252\PBC241	Asian Vegetable Research and Development Centre	V06C1761	Medium-Term Germplasm Bank of the National Vegetable Germplasm Resources Center of China
82	A253\PBC067	Asian Vegetable Research and Development Centre	V06C1764	Medium-Term Germplasm Bank of the National Vegetable Germplasm Resources Center of China
83	A254\SHAN XI XIAO JIAO	China, Shanxi	V06C1766	Medium-Term Germplasm Bank of the National Vegetable Germplasm Resources Center of China
84	A264\BRUIN	England	V06C1838	Medium-Term Germplasm Bank of the National Vegetable Germplasm Resources Center of China
85	A274\BEN DI HAI JIAO	China, Sichuan	V06C1903	Medium-Term Germplasm Bank of the National Vegetable Germplasm Resources Center of China
86	B003	China, Jiangxi	V014B003	Developed by Vegetable and Flower Institute, Jiangxi Academy of Agricultural Sciences through conventional breeding
87	B005	China, Jiangxi	V014B005	Developed by Vegetable and Flower Institute, Jiangxi Academy of Agricultural Sciences through conventional breeding
88	B007	China, Jiangxi	V014B007	Landrace accession collected from local farmers
89	B008	China, Jiangxi	V014B008	Developed by Vegetable and Flower Institute, Jiangxi Academy of Agricultural Sciences through conventional breeding
90	B009	China, Jiangxi	V014B009	Landrace accession collected from local farmers
91	B010	China, Guangdong	V014B010	Landrace accession collected from local farmers
92	B015	China, Jiangxi	V014B015	Developed by Vegetable and Flower Institute, Jiangxi Academy of Agricultural Sciences through conventional breeding
93	B018	China, Hainan	V014B018	Landrace accession collected from local farmers
94	B021	China, Hainan	V014B021	Landrace accession collected from local farmers
95	B025	China, Jilin	V014B025	Landrace accession collected from local farmers
96	B027	China, Shandong	V014B027	Landrace accession collected from local farmers
97	B029	China, Jiangxi	V014B029	Developed by Vegetable and Flower Institute, Jiangxi Academy of Agricultural Sciences through conventional breeding
98	B032	China, Zhejiang	V014B032	Landrace accession collected from local farmers
99	B036	China, Gansu	V014B036	Landrace accession collected from local farmers
100	B037	Japan	V014B037	Commercial variety
101	B039	China, Beijing	V014B039	Landrace accession collected from local farmers
102	B040	China, Tianjin	V014B040	Landrace accession collected from local farmers
103	B042	China, Tianjin	V014B042	Landrace accession collected from local farmers
104	B052	China, Tianjin	V014B052	Landrace accession collected from local farmers
105	B072	China, Tianjin	V014B072	Landrace accession collected from local farmers
106	B096	China, Liaoning	V014B096	Landrace accession collected from local farmers
107	B112	China, Fujian	V014B112	Landrace accession collected from local farmers
108	B118/PBC602	U.S.A.	V014B118	Gifted by Researcher Ma Huigang from the Institute of Plant Protection, Jiangxi Academy of Agricultural Sciences
109	B119/PI201234	U.S.A.	V014B119	Gifted by Researcher Ma Huigang from the Institute of Plant Protection, Jiangxi Academy of Agricultural Sciences
110	B125	China, Hunan	V014B125	Landrace accession collected from local farmers
111	B134	China, Jiangxi	V014B134	Landrace accession collected from local farmers
112	B135	China, Guizhou	V014B135	Landrace accession collected from local farmers
113	B136	China, Guangdong	V014B136	Landrace accession collected from local farmers
114	B137	China, Jiangxi	V014B137	Developed by Vegetable and Flower Institute, Jiangxi Academy of Agricultural Sciences through conventional breeding
115	B138	China, Shanxi	V014B138	Landrace accession collected from local farmers
116	B142	China, Jiangxi	V014B142	Developed by Vegetable and Flower Institute, Jiangxi Academy of Agricultural Sciences through conventional breeding
117	B166	China, Neimenggu	V014B166	Landrace accession collected from local farmers
118	B172	China, Jiangsu	V014B172	Landrace accession collected from local farmers
119	B175	China, Jiangxi	V014B175	Landrace accession collected from local farmers
120	B200	China, Jiangxi	V014B200	Developed by Vegetable and Flower Institute, Jiangxi Academy of Agricultural Sciences through conventional breeding
121	B215	U.S.A.	V014B215	Gifted by Researcher Diao Weiping from the Institute of Vegetable Research, Jiangsu Academy of Agricultural Sciences
122	B245	China, Jiangxi	V014B245	Developed by Vegetable and Flower Institute, Jiangxi Academy of Agricultural Sciences through conventional breeding
123	B306	U.S.A.	V014B306	Gifted by Researcher Diao Weiping from the Institute of Vegetable Research, Jiangsu Academy of Agricultural Sciences
124	B307	China, Jiangsu	V014B307	Landrace accession collected from local farmers
125	B308	China, Jiangsu	V014B308	Landrace accession collected from local farmers
126	B309	China, Jiangxi	V014B309	Developed by Vegetable and Flower Institute, Jiangxi Academy of Agricultural Sciences through conventional breeding
127	B316	China, Sichuan	V014B316	Landrace accession collected from local farmers
128	B324	Korea	V014B324	Commercial variety
129	B345	China, Hunan	V014B345	Landrace accession collected from local farmers
130	B346	China, Jiangxi	V014B346	Developed by Vegetable and Flower Institute, Jiangxi Academy of Agricultural Sciences through conventional breeding
131	B351	China, Jiangxi	V014B351	Developed by Vegetable and Flower Institute, Jiangxi Academy of Agricultural Sciences through conventional breeding
132	B354	China, Jiangxi	V014B354	Developed by Vegetable and Flower Institute, Jiangxi Academy of Agricultural Sciences through conventional breeding
133	B371	China, Jiangxi	V014B371	Landrace accession collected from local farmers
134	B405	China, Jiangxi	V014B405	Developed by Vegetable and Flower Institute, Jiangxi Academy of Agricultural Sciences through conventional breeding
135	B410	China, Jiangxi	V014B410	Developed by Vegetable and Flower Institute, Jiangxi Academy of Agricultural Sciences through conventional breeding
136	B420	China, Jiangxi	V014B420	Landrace accession collected from local farmers
137	B421	China, Jiangxi	V014B421	Landrace accession collected from local farmers
138	B424	China, Jiangxi	V014B424	Landrace accession collected from local farmers
139	B425	China, Jiangxi	V014B425	Landrace accession collected from local farmers
140	B428	China, Shanxi	V014B428	Landrace accession collected from local farmers
141	B429	China, Jiangxi	V014B429	Landrace accession collected from local farmers
142	B430	China, Jiangxi	V014B430	Landrace accession collected from local farmers
143	B432	China, Jiangxi	V014B432	Developed by Vegetable and Flower Institute, Jiangxi Academy of Agricultural Sciences through conventional breeding
144	B436	China, Jiangxi	V014B436	Landrace accession collected from local farmers
145	B437	China, Jiangxi	V014B437	Landrace accession collected from local farmers
146	B438	China, Jiangxi	V014B438	Landrace accession collected from local farmers
147	B441	China, Jiangxi	V014B441	Landrace accession collected from local farmers
148	B442	China, Hunan	V014B442	Landrace accession collected from local farmers
149	B445	China, Jiangxi	V014B445	Developed by Vegetable and Flower Institute, Jiangxi Academy of Agricultural Sciences through conventional breeding
150	B446	China, Jiangxi	V014B446	Landrace accession collected from local farmers
151	BJ10	China, Beijing	V014BJ10	Landrace accession collected from local farmers
152	BJ12	China, Beijing	V014BJ12	Landrace accession collected from local farmers
153	BJ15	China, Beijing	V014BJ15	Landrace accession collected from local farmers
154	BJ30	China, Beijing	V014BJ30	Landrace accession collected from local farmers
155	BJ31	China, Beijing	V014BJ31	Landrace accession collected from local farmers
156	C001	China, Jiangxi	V014C001	Developed by Vegetable and Flower Institute, Jiangxi Academy of Agricultural Sciences through conventional breeding
157	C002	China, Jiangxi	V014C002	Developed by Vegetable and Flower Institute, Jiangxi Academy of Agricultural Sciences through conventional breeding
158	C003	China, Jiangxi	V014C003	Developed by Vegetable and Flower Institute, Jiangxi Academy of Agricultural Sciences through conventional breeding
159	C004	China, Jiangxi	V014C004	Developed by Vegetable and Flower Institute, Jiangxi Academy of Agricultural Sciences through conventional breeding
160	C005	China, Jiangxi	V014C005	Developed by Vegetable and Flower Institute, Jiangxi Academy of Agricultural Sciences through conventional breeding
161	C006	China, Jiangxi	V014C006	Landrace accession collected from local farmers
162	C007	China, Jiangxi	V014C007	Landrace accession collected from local farmers
163	C010	China, Jiangxi	V014C010	Developed by Vegetable and Flower Institute, Jiangxi Academy of Agricultural Sciences through conventional breeding
164	C012	China, Jiangxi	V014C012	Developed by Vegetable and Flower Institute, Jiangxi Academy of Agricultural Sciences through conventional breeding
165	C014	China, Jiangxi	V014C014	Developed by Vegetable and Flower Institute, Jiangxi Academy of Agricultural Sciences through conventional breeding
166	C018	China, Jiangxi	V014C018	Developed by Vegetable and Flower Institute, Jiangxi Academy of Agricultural Sciences through conventional breeding
167	C022	China, Jiangxi	V014C022	Developed by Vegetable and Flower Institute, Jiangxi Academy of Agricultural Sciences through conventional breeding
168	C024	China, Jiangxi	V014C024	Developed by Vegetable and Flower Institute, Jiangxi Academy of Agricultural Sciences through conventional breeding
169	C025	China, Jiangxi	V014C025	Developed by Vegetable and Flower Institute, Jiangxi Academy of Agricultural Sciences through conventional breeding
170	C031	China, Jiangxi	V014C031	Developed by Vegetable and Flower Institute, Jiangxi Academy of Agricultural Sciences through conventional breeding
171	C032	China, Jiangxi	V014C032	Developed by Vegetable and Flower Institute, Jiangxi Academy of Agricultural Sciences through conventional breeding
172	C034	China, Jiangxi	V014C034	Developed by Vegetable and Flower Institute, Jiangxi Academy of Agricultural Sciences through conventional breeding
173	C038	China, Jiangxi	V014C038	Developed by Vegetable and Flower Institute, Jiangxi Academy of Agricultural Sciences through conventional breeding
174	C040	China, Jiangxi	V014C040	Developed by Vegetable and Flower Institute, Jiangxi Academy of Agricultural Sciences through conventional breeding
175	C064	China, Jiangxi	V014C064	Developed by Vegetable and Flower Institute, Jiangxi Academy of Agricultural Sciences through conventional breeding
176	C075	China, Jiangxi	V014C075	Developed by Vegetable and Flower Institute, Jiangxi Academy of Agricultural Sciences through conventional breeding
177	C099	China, Jiangxi	V014C099	Developed by Vegetable and Flower Institute, Jiangxi Academy of Agricultural Sciences through conventional breeding
178	C108	China, Jiangxi	V014C108	Developed by Vegetable and Flower Institute, Jiangxi Academy of Agricultural Sciences through conventional breeding
179	C109	China, Jiangxi	V014C109	Developed by Vegetable and Flower Institute, Jiangxi Academy of Agricultural Sciences through conventional breeding
180	C134	China, Jiangxi	V014C134	Developed by Vegetable and Flower Institute, Jiangxi Academy of Agricultural Sciences through conventional breeding
181	C139	China, Jiangxi	V014C139	Developed by Vegetable and Flower Institute, Jiangxi Academy of Agricultural Sciences through conventional breeding
182	C153	China, Jiangxi	V014C153	Developed by Vegetable and Flower Institute, Jiangxi Academy of Agricultural Sciences through conventional breeding
183	C162	China, Jiangxi	V014C162	Developed by Vegetable and Flower Institute, Jiangxi Academy of Agricultural Sciences through conventional breeding
184	C165	China, Jiangxi	V014C165	Developed by Vegetable and Flower Institute, Jiangxi Academy of Agricultural Sciences through conventional breeding
185	C167	China, Jiangxi	V014C167	Developed by Vegetable and Flower Institute, Jiangxi Academy of Agricultural Sciences through conventional breeding
186	C168	China, Jiangxi	V014C168	Developed by Vegetable and Flower Institute, Jiangxi Academy of Agricultural Sciences through conventional breeding
187	C189	China, Jiangxi	V014C189	Developed by Vegetable and Flower Institute, Jiangxi Academy of Agricultural Sciences through conventional breeding
188	CM334	Mexican, Morelos	V014C334	Gifted by Researcher Diao Weiping from the Institute of Vegetable Research, Jiangsu Academy of Agricultural Sciences
189	WY002	China, Jiangxi	V014W002	Landrace accession collected from local farmers
190	WY003	China, Jiangxi	V014W003	Landrace accession collected from local farmers
191	WY014	China, Jiangxi	V014W014	Landrace accession collected from local farmers
192	WY035	China, Jiangxi	V014W035	Landrace accession collected from local farmers
193	WY042	China, Jiangxi	V014W042	Landrace accession collected from local farmers
194	WY045	China, Jiangxi	V014W045	Landrace accession collected from local farmers
195	WY051	China, Jiangxi	V014W051	Landrace accession collected from local farmers
196	WY073	China, Jiangxi	V014W073	Landrace accession collected from local farmers
197	WY081	China, Jiangxi	V014W081	Landrace accession collected from local farmers
198	WY086	China, Jiangxi	V014W086	Landrace accession collected from local farmers
199	WY089	China, Jiangxi	V014W089	Landrace accession collected from local farmers
200	WY113	China, Jiangxi	V014W113	Landrace accession collected from local farmers
201	WY119	China, Jiangxi	V014W119	Landrace accession collected from local farmers
202	WY120	China, Jiangxi	V014W120	Landrace accession collected from local farmers
203	WY167	China, Jiangxi	V014W167	Landrace accession collected from local farmers
204	WY203	China, Jiangxi	V014W203	Landrace accession collected from local farmers
205	WY215	China, Jiangxi	V014W215	Landrace accession collected from local farmers
206	WY229	China, Jiangxi	V014W229	Landrace accession collected from local farmers
207	WY231	China, Jiangxi	V014W231	Landrace accession collected from local farmers
208	WY248	China, Jiangxi	V014W248	Landrace accession collected from local farmers
209	WY259	China, Jiangxi	V014W259	Landrace accession collected from local farmers
210	WY260	China, Jiangxi	V014W260	Landrace accession collected from local farmers
211	WY266	China, Jiangxi	V014W266	Landrace accession collected from local farmers
212	WY267	China, Jiangxi	V014W267	Landrace accession collected from local farmers
213	WY269	China, Jiangxi	V014W269	Landrace accession collected from local farmers
214	WY281	China, Jiangxi	V014W281	Landrace accession collected from local farmers
215	WY284	China, Jiangxi	V014W284	Landrace accession collected from local farmers
216	WY287	China, Jiangxi	V014W287	Landrace accession collected from local farmers
217	WY288	China, Jiangxi	V014W288	Landrace accession collected from local farmers
218	WY291	China, Jiangxi	V014W291	Landrace accession collected from local farmers
219	ZHE10	China, Henan	V014ZH10	Landrace accession collected from local farmers
220	ZJ30	China, Hainan	V014ZJ30	Landrace accession collected from local farmers
Note: the accessions from Sample No. 86 to 220 are preserved at the Medium-Term Germplasm Bank of the Vegetable and Flower Institute, Jiangxi Academy of Agricultural Sciences, China, and were identified by Xuejun Chen.
